# Supplementary material for: X chromosome associations with chronic obstructive pulmonary disease and related phenotypes: an X chromosome-wide association study
Source: Respir Res. 2023 Feb 1;24:38. doi: 10.1186/s12931-023-02337-1 (PMC9891756; doi:10.1186/s12931-023-02337-1)
Supplement: Supplementary file 2 — Additional file 2: Table S1. XWAS Meta-analysis All Top Suggested Associations At 10-6 Or Less If Present, Otherwise Top Suggested Associations At 10–5 Or Less [file 12931_2023_2337_MOESM2_ESM.xlsx]

## Sheet: Supp Table 1 Meta Full TopHits
	Supplement Table 1: XWAS Meta-analysis All Top Suggested Associations At 10-6 Or Less If Present, Otherwise Top Suggested Associations At 10-5 Or Less
	Phenotype	Population	SNP	EA/Other	Studies	OR	95% CI	Pvalue	Ensembl Annotation	Phenotype	Population	SNP	EA/Other	Studies	Beta	SE	Pvalue	Ensembl Annotation
	COPD	All Subjects	rs138704174	A/G	3	1.5804	(1.31, 1.91)	3.547e-06	SH3KBP1	Emphysema	All Subjects	rs147204746	G/A	2	-0.5108	0.119575	2.36e-05	FRMPD4
			rs192022141	T/C	3	1.5477	(1.28, 1.87)	6.295e-06	SH3KBP1			rs5905883	T/A	3	0.0723	0.0183835	9.568e-05	RP6-105D16.1
		Males	rs5928127	C/G	3	0.8513	(0.79, 0.91)	9.494e-06	DMD		Males	rs2842674	C/T	3	0.0789	0.0168815	3.964e-06	GS1-115M3.4
			rs5928128	A/T	3	0.8513	(0.79, 0.91)	9.498e-06	DMD			rs2748633	A/G	3	0.078	0.0169299	5.375e-06	GS1-115M3.4
			rs5928132	T/C	3	0.8508	(0.79, 0.91)	9.029e-06	DMD			rs1474877	A/C	3	0.0774	0.0169344	6.347e-06	GS1-115M3.4
		Females	rs145916556	A/G	3	0.6455	(0.53, 0.78)	7.606e-06	MED28P4			rs2748634	A/G	3	0.0801	0.0168136	2.607e-06	GS1-115M3.4
			rs150086151	T/A	3	3.8313	(2.20,6.66)	2.654e-06	AC007486.1			rs2748640	G/C	3	0.0753	0.0167755	9.164e-06	GS1-115M3.4
						Beta	SE	Pvalue				rs5919895	T/C	3	0.0774	0.0168032	5.399e-06	GS1-115M3.4
	FEV1, L	All Subjects	rs145745825	T/C	3	0.0877	0.0191932	6.383e-06	TMSB4X			rs2842772	T/C	3	0.0759	0.0167793	7.847e-06	SLITRK2
			rs9779481	G/A	3	0.0897	0.0178734	7.706e-07	TMSB4X			rs2207822	T/G	3	0.0752	0.0167579	9.215e-06	SLITRK2
			rs183930892	T/A	3	0.0903	0.0177977	5.879e-07	TMSB4X			rs1009774	A/T	3	0.0773	0.0169718	6.821e-06	SLITRK2
			rs9781507	C/A	3	0.089	0.0178455	8.982e-07	TMSB4X			rs2748580	T/G	3	0.0774	0.0170095	6.952e-06	SLITRK2
			rs139841982	A/G	3	0.0894	0.0178342	7.928e-07	TMSB4X			rs2748581	T/G	3	0.0792	0.0171805	5.311e-06	SLITRK2
			rs112062373	T/C	3	0.0901	0.0177957	6.197e-07	TMSB4X			rs2748582	A/G	3	0.0789	0.0171866	5.792e-06	SLITRK2
			rs151274904	G/A	3	0.0897	0.0178001	6.964e-07	TMSB4X		Females	rs184018661	G/A	3	-0.4853	0.113844	2.452e-05	TAB3
			rs111758615	C/A	3	0.0895	0.0177862	7.218e-07	TMSB4X			rs12845098	G/T	3	0.2066	0.0524291	9.279e-05	TBX22
			rs111373212	A/G	3	0.0899	0.0178015	6.603e-07	TMSB4X			rs143743458	G/A	3	-0.3961	0.100577	9.364e-05	RP11-25C15.1
			rs140061441	G/A	3	0.0898	0.0177998	6.772e-07	TMSB4X			rs184737280	T/C	3	-0.4606	0.114001	6.203e-05	RP5-1055C14.6
			rs111272096	T/C	3	0.0899	0.0177944	6.538e-07	TMSB4X			rs187046350	A/G	3	-0.7677	0.183363	3.383e-05	CTD-2328D6.1
			rs112655510	T/G	3	0.0898	0.0177874	6.656e-07	TMSB4X			rs184668689	G/T	3	-0.7413	0.18306	5.975e-05	RP1-31B8.1
			rs9781964	G/A	3	0.0911	0.0178356	4.966e-07	TMSB4X			rs149254153	G/T	3	-0.6117	0.146636	3.606e-05	RP11-434J24.3
			rs145388656	A/C	3	0.0909	0.0178457	5.326e-07	TMSB4X	FEV1/FVC	All Subjects	rs145745825	T/C	3	0.019	0.00396455	2.281e-06	TMSB4X
			rs137914127	C/T	3	0.0909	0.017865	5.473e-07	TMSB4X			rs9779481	G/A	3	0.0195	0.00370631	2.294e-07	TMSB4X
			rs149458394	G/A	3	0.0909	0.0178404	5.286e-07	TMSB4X			rs183930892	T/A	3	0.0198	0.00369083	1.349e-07	TMSB4X
			rs59671287	G/A	3	0.0911	0.0177536	4.416e-07	TMSB4X			rs9781507	C/A	3	0.0195	0.00369058	2.046e-07	TMSB4X
			rs12014859	G/A	3	0.0903	0.0177193	5.261e-07	TMSB4X			rs139841982	A/G	3	0.0196	0.00369435	1.831e-07	TMSB4X
			rs12007209	C/T	3	0.0902	0.0177295	5.489e-07	TMSB4X			rs112062373	T/C	3	0.0197	0.00367277	1.355e-07	TMSB4X
			rs9780696	A/G	3	0.0905	0.0177914	5.512e-07	TMSB4X			rs151274904	G/A	3	0.0197	0.00367374	1.365e-07	TMSB4X
			rs9779183	C/T	3	0.0913	0.0178353	4.695e-07	TMSB4X			rs111758615	C/A	3	0.0197	0.00367624	1.391e-07	TMSB4X
			rs60601864	G/C	3	0.0905	0.0177805	5.428e-07	TMSB4X			rs111373212	A/G	3	0.0198	0.003682	1.262e-07	TMSB4X
			rs58254385	A/G	3	0.09	0.0177568	6.032e-07	TMSB4X			rs140061441	G/A	3	0.0198	0.0036851	1.292e-07	TMSB4X
			rs59308542	G/C	3	0.09	0.0177542	6.01e-07	TMSB4X			rs111272096	T/C	3	0.0198	0.00368116	1.254e-07	TMSB4X
			rs58267952	T/A	3	0.0898	0.0178546	7.306e-07	TMSB4X			rs112655510	T/G	3	0.0198	0.00367776	1.222e-07	TMSB4X
			rs5979771	C/T	3	0.092	0.0177484	3.4e-07	TMSB4X			rs9781964	G/A	3	0.0198	0.00368623	1.303e-07	TMSB4X
			rs113414179	G/T	3	0.0908	0.0177802	4.99e-07	TMSB4X			rs145388656	A/C	3	0.0197	0.00369024	1.545e-07	TMSB4X
			rs113189621	C/T	3	0.0896	0.0177355	6.542e-07	TMSB4X			rs137914127	C/T	3	0.0197	0.00369041	1.547e-07	TMSB4X
			rs112027644	C/T	3	0.0896	0.0177249	6.446e-07	TMSB4X			rs149458394	G/A	3	0.0199	0.00369383	1.199e-07	TMSB4X
			rs9698868	G/C	3	0.087	0.0174387	8.91e-07	TMSB4X			rs59671287	G/A	3	0.0203	0.00366509	5.406e-08	TMSB4X
			rs181692144	G/C	3	0.0864	0.0175013	1.147e-06	TMSB4X			rs12014859	G/A	3	0.0199	0.00367114	1.008e-07	TMSB4X
			rs58654978	T/C	3	0.0853	0.0175523	1.659e-06	TMSB4X			rs12007209	C/T	3	0.0199	0.00367357	1.027e-07	TMSB4X
			rs16998988	A/G	3	0.087	0.0174557	9.123e-07	TMSB4X			rs9780696	A/G	3	0.0199	0.00367999	1.079e-07	TMSB4X
			rs16998993	C/T	3	0.086	0.0174152	1.139e-06	TMSB4X			rs9779183	C/T	3	0.0199	0.00369294	1.191e-07	TMSB4X
			rs5960415	T/C	3	-0.1007	0.0220655	6.548e-06	PAGE5			rs60601864	G/C	3	0.0199	0.00367495	1.038e-07	TMSB4X
			rs12116122	G/T	3	-0.1042	0.0232244	9.247e-06	AL627224.1			rs58254385	A/G	3	0.0199	0.00368036	1.082e-07	TMSB4X
			rs7883210	A/C	3	-0.1064	0.0233128	6.538e-06	AL627224.1			rs59308542	G/C	3	0.0199	0.00368096	1.087e-07	TMSB4X
			rs73622949	G/A	3	-0.1042	0.0232129	9.156e-06	AL627224.1			rs58267952	T/A	3	0.0196	0.00369626	1.857e-07	TMSB4X
			rs73622950	T/C	3	-0.1063	0.0233048	6.619e-06	AL627224.1			rs5979771	C/T	3	0.0204	0.00367279	4.974e-08	TMSB4X
			rs5960460	C/A	3	-0.1055	0.0232936	7.649e-06	FOXR2			rs113414179	G/T	3	0.0201	0.00368351	8.342e-08	TMSB4X
			rs5960461	C/G	3	-0.1047	0.0232995	8.964e-06	FOXR2			rs113189621	C/T	3	0.02	0.00366193	8.132e-08	TMSB4X
			rs2375465	T/C	3	-0.105	0.0231947	7.726e-06	FOXR2			rs112027644	C/T	3	0.0201	0.00367527	7.822e-08	TMSB4X
			rs5914395	T/C	3	-0.1021	0.0228188	9.766e-06	AL159987.1			rs9698868	G/C	3	0.0195	0.00360919	1.106e-07	TMSB4X
			rs5914415	T/C	3	-0.1019	0.0227374	9.458e-06	RRAGB			rs181692144	G/C	3	0.0191	0.00361868	2.105e-07	TMSB4X
			rs139674496	C/T	3	-0.1054	0.0229206	5.593e-06	RRAGB			rs58654978	T/C	3	0.0188	0.00363396	3.578e-07	TMSB4X
			rs12858192	A/C	3	-0.1019	0.0225401	7.939e-06	AL050309.1			rs16998988	A/G	3	0.0192	0.0036161	1.792e-07	TMSB4X
			rs142755000	A/G	3	-0.1343	0.0288441	4.3e-06	RNU6-995P			rs16998993	C/T	3	0.0189	0.00359453	2.333e-07	TMSB4X
			rs5967994	C/A	3	0.0381	0.00844642	8.304e-06	AL109931.1			rs142755000	A/G	3	-0.0281	0.00596621	3.355e-06	RNU6-995P
			rs62616398	C/A	3	0.0372	0.00810042	5.751e-06	AL109931.1		Males	rs9779481	G/A	3	0.0197	0.00439133	9.27e-06	TMSB4X
			rs5922631	T/C	3	0.0365	0.00811283	8.751e-06	AL109931.1			rs183930892	T/A	3	0.0199	0.00437118	6.885e-06	TMSB4X
			rs6524181	C/T	3	0.0365	0.00812537	9.026e-06	AL109931.1			rs9781507	C/A	3	0.0197	0.00439475	9.415e-06	TMSB4X
			rs6616818	C/G	3	0.0382	0.00816205	3.848e-06	AL109931.1			rs139841982	A/G	3	0.0197	0.00437519	8.611e-06	TMSB4X
			rs6622652	C/T	3	0.0372	0.00817061	6.874e-06	AL109931.1			rs112062373	T/C	3	0.0199	0.00436731	6.761e-06	TMSB4X
			rs5924521	C/T	3	0.0369	0.00824885	9.811e-06	AL109931.1			rs151274904	G/A	3	0.0199	0.00436277	6.618e-06	TMSB4X
			rs62616427	T/A	3	0.0374	0.00826172	7.726e-06	AL109931.1			rs111758615	C/A	3	0.0199	0.00435828	6.479e-06	TMSB4X
			rs5922635	T/G	3	-0.0387	0.00864458	9.662e-06	AL109931.1			rs111373212	A/G	3	0.02	0.00437651	6.368e-06	TMSB4X
			rs185667977	G/T	2	0.2872	0.0591022	1.662e-06	FMR1			rs140061441	G/A	3	0.0199	0.00436023	6.539e-06	TMSB4X
		Males	rs12836156	A/T	2	0.2374	0.050407	3.358e-06	OPHN1			rs111272096	T/C	3	0.02	0.0043733	6.272e-06	TMSB4X
			rs5965560	G/A	2	0.2437	0.0487597	8.524e-07	OPHN1			rs112655510	T/G	3	0.02	0.00436673	6.08e-06	TMSB4X
			rs7062425	A/G	2	0.2419	0.0486266	9.549e-07	OPHN1			rs9781964	G/A	3	0.02	0.00437727	6.391e-06	TMSB4X
			rs12836154	A/G	2	0.243	0.0487874	9.268e-07	OPHN1			rs145388656	A/C	3	0.0199	0.00439141	7.566e-06	TMSB4X
			rs12836401	T/G	2	0.2417	0.0487977	1.06e-06	OPHN1			rs137914127	C/T	3	0.0199	0.00439917	7.842e-06	TMSB4X
			rs185387095	T/A	2	-0.3107	0.0667259	4.294e-06	HMGN5			rs149458394	G/A	3	0.0201	0.00439752	6.342e-06	TMSB4X
			rs145089551	A/G	2	-0.31	0.0628192	1.158e-06	XXyac-YR12DB5.1			rs59671287	G/A	3	0.0207	0.00436053	2.821e-06	TMSB4X
			rs5913611	T/G	2	-0.3148	0.0664765	2.978e-06	RNU6-974P			rs12014859	G/A	3	0.0202	0.00436488	4.893e-06	TMSB4X
			rs6616818	C/G	3	0.0484	0.010811	9.657e-06	SNORA4			rs12007209	C/T	3	0.0201	0.00435043	5.066e-06	TMSB4X
		Females	rs5985813	T/A	3	0.0494	0.0122387	6.303e-05	IL1RAPL1			rs9780696	A/G	3	0.0201	0.00436631	5.469e-06	TMSB4X
			rs5985941	A/G	3	0.0494	0.0122561	6.452e-05	IL1RAPL1			rs9779183	C/T	3	0.0201	0.00438773	6.056e-06	TMSB4X
			rs5928586	A/C	3	-0.0533	0.013538	9.409e-05	RP11-320J16.1			rs60601864	G/C	3	0.0202	0.00437496	5.137e-06	TMSB4X
			rs5928587	T/G	3	-0.0538	0.01355	8.23e-05	RP11-320J16.1			rs58254385	A/G	3	0.0201	0.00437115	5.597e-06	TMSB4X
			rs73205470	G/T	3	-0.0531	0.0135324	9.916e-05	RP11-320J16.1			rs59308542	G/C	3	0.0201	0.00437268	5.638e-06	TMSB4X
			rs6632001	C/A	3	-0.0536	0.0135325	8.555e-05	RP11-320J16.1			rs58267952	T/A	3	0.0199	0.00439513	7.697e-06	TMSB4X
			rs6632004	C/T	3	-0.0537	0.0135728	8.707e-05	RP11-320J16.1			rs5979771	C/T	3	0.0208	0.0043632	2.569e-06	TMSB4X
			rs6632005	G/A	3	-0.0541	0.0135666	7.678e-05	RP11-320J16.1			rs113414179	G/T	3	0.0205	0.0043658	3.584e-06	TMSB4X
			rs4131696	T/C	3	-0.0534	0.013467	8.405e-05	TMEM47			rs113189621	C/T	3	0.0205	0.00436023	3.486e-06	TMSB4X
			rs5928636	A/G	3	-0.0536	0.0135061	8.294e-05	RP13-643D4.1			rs112027644	C/T	3	0.0205	0.00435007	3.313e-06	TMSB4X
			rs12387426	A/T	3	-0.0573	0.0138905	4.376e-05	RP13-643D4.1			rs9698868	G/C	3	0.02	0.00429052	4.195e-06	TMSB4X
			rs11095357	T/C	3	-0.0572	0.0138857	4.482e-05	RP13-643D4.1			rs181692144	G/C	3	0.0194	0.00431415	8.838e-06	TMSB4X
			rs11095358	G/A	3	-0.0571	0.0138949	4.67e-05	RP13-643D4.1			rs16998988	A/G	3	0.0197	0.00427766	5.422e-06	TMSB4X
			rs5973249	T/C	3	-0.0557	0.0138857	6.979e-05	RP13-643D4.1			rs16998993	C/T	3	0.0196	0.0042754	5.963e-06	TMSB4X
			rs5928647	A/G	3	-0.0552	0.0139141	8.34e-05	RP13-643D4.1			rs185387095	T/A	2	-0.06	0.0124861	2.147e-06	HMGN5
			rs4537455	G/A	3	-0.0576	0.0139555	4.335e-05	RP13-643D4.1			rs145089551	A/G	2	-0.06	0.0117456	4.953e-07	XXyac-YR12DB5.1
			rs5928650	G/A	3	-0.0616	0.0140642	1.48e-05	RP13-643D4.1			rs5913611	T/G	2	-0.0624	0.0124276	7.615e-07	RNU6-974P
			rs4291422	T/C	3	-0.0611	0.0140783	1.76e-05	RP13-643D4.1			rs185903771	A/G	3	-0.025	0.00542222	5.292e-06	ARHGAP36
			rs4300141	C/A	3	-0.0611	0.0140964	1.803e-05	RP13-643D4.1		Females	rs12015039	A/G	3	-0.0283	0.00698527	5.929e-05	DMD
			rs5927319	G/A	3	-0.0634	0.0141747	9.837e-06	RP13-643D4.1			rs138641025	A/G	3	-0.0433	0.0105454	4.736e-05	FAM47B
			rs5927320	G/A	3	-0.0625	0.0141039	1.181e-05	RP13-643D4.1			rs147312768	T/C	3	-0.0425	0.0106619	7.727e-05	FAM47B
			rs5927321	A/G	3	-0.0615	0.014184	1.792e-05	RP13-643D4.1			rs188829669	C/G	3	-0.0426	0.0106279	7.065e-05	FAM47B
			rs5927322	A/G	3	-0.0613	0.0141587	1.842e-05	RP13-643D4.1			rs6632109	T/C	3	-0.014	0.00353009	8.383e-05	FAM47B
			rs5927323	T/A	3	-0.0613	0.0141774	1.888e-05	RP13-643D4.1			rs190159509	T/C	3	-0.04	0.00978098	5.069e-05	KIF4CP
			rs5928654	T/C	3	-0.0666	0.0151939	1.458e-05	RP13-643D4.1			rs73230918	A/G	3	-0.0308	0.00777468	8.53e-05	RP3-326L13.2
			rs5973255	T/C	3	-0.067	0.0151081	1.164e-05	RP13-643D4.1			rs5988060	A/G	3	-0.0158	0.00362785	1.648e-05	CTD-2230M5.1
			rs4342775	T/C	3	-0.0669	0.015113	1.206e-05	RP13-643D4.1
			rs5927326	T/C	3	-0.0655	0.0151384	1.864e-05	RP13-643D4.1
			rs150045004	C/G	3	-0.1725	0.0423313	5.382e-05	RP13-643D4.1
			rs5971890	T/C	3	-0.0674	0.0153427	1.398e-05	RP13-643D4.1
			rs5927327	C/T	3	-0.0668	0.0151013	1.223e-05	RP13-643D4.1
			rs6527378	G/C	3	-0.0667	0.0150938	1.247e-05	RP13-643D4.1
			rs6527379	G/A	3	-0.0653	0.0150817	1.84e-05	RP13-643D4.1
			rs5973259	G/A	3	-0.0669	0.0150902	1.171e-05	RP13-643D4.1
			rs5973260	A/T	3	-0.065	0.0150753	1.989e-05	RP13-643D4.1
			rs5973261	T/C	3	-0.0667	0.0150787	1.223e-05	RP13-643D4.1
			rs5928657	A/G	3	-0.0667	0.0150799	1.225e-05	RP13-643D4.1
			rs5973265	T/C	3	-0.0667	0.0150749	1.217e-05	RP13-643D4.1
			rs5971894	G/A	3	-0.0668	0.015084	1.196e-05	RP13-643D4.1
			rs5971895	C/T	3	-0.0658	0.0150108	1.457e-05	RP13-643D4.1
			rs5973267	A/G	3	-0.0664	0.0151038	1.378e-05	RP13-643D4.1
			rs5973268	C/A	3	-0.0667	0.0150691	1.208e-05	RP13-643D4.1
			rs5927329	A/G	3	-0.0668	0.0150497	1.144e-05	RP13-643D4.1
			rs4466564	C/T	3	-0.0669	0.0150463	1.106e-05	RP13-643D4.1
			rs5928658	G/C	3	-0.067	0.0150505	1.08e-05	RP13-643D4.1
			rs5928659	C/A	3	-0.0661	0.015049	1.402e-05	RP13-643D4.1
			rs4598414	A/G	3	-0.0665	0.0150143	1.193e-05	RP13-643D4.1
			rs5928667	C/T	3	-0.0665	0.015036	1.227e-05	RP13-643D4.1
			rs5973271	G/C	3	-0.0663	0.0150168	1.269e-05	RP13-643D4.1
			rs5971896	A/T	3	-0.0664	0.0150333	1.259e-05	RP13-643D4.1
			rs5973273	G/A	3	-0.0657	0.0150367	1.55e-05	FAM47B
			rs5927335	T/G	3	-0.0656	0.0150305	1.583e-05	FAM47B
			rs138641025	A/G	3	-0.1847	0.0413925	1.031e-05	FAM47B
			rs147312768	T/C	3	-0.1826	0.0417759	1.539e-05	FAM47B
			rs188829669	C/G	3	-0.184	0.0417292	1.301e-05	FAM47B
			rs6632109	T/C	3	-0.0603	0.0139135	1.807e-05	FAM47B
			rs5906104	T/C	3	0.0937	0.0236965	8.787e-05	SNORD77
			rs145916556	A/G	3	0.0928	0.0219867	2.932e-05	MED28P4
			rs7888567	G/A	3	0.0551	0.0136557	6.34e-05	MED28P4
			rs5912667	G/A	3	-0.1953	0.0479396	5.407e-05	RPL7P54
			rs139853166	T/C	3	-0.1952	0.048629	6.902e-05	P2RY10
			rs4828218	A/C	3	-0.0509	0.0128755	8.82e-05	ATG4AP1
			rs73230915	G/A	3	-0.0934	0.0236264	8.821e-05	RP3-326L13.2
			rs73230917	T/A	3	-0.0925	0.0233658	8.626e-05	RP3-326L13.2
			rs12394756	T/G	3	0.0895	0.0205269	1.613e-05	RP11-156J23.1
			rs12835491	A/G	3	0.1161	0.0291798	7.96e-05	RP13-88F20.1
			rs1801316	C/G	2	-0.3111	0.0763155	5.349e-05	NDUFA1
			rs5925234	T/C	3	0.0724	0.0180441	6.949e-05	NSDHL
			rs5969919	T/G	3	0.0731	0.0180148	5.776e-05	NSDHL
			rs916042	T/C	3	0.0738	0.0180084	4.894e-05	NSDHL
			rs5925235	T/G	3	0.0714	0.0180182	8.493e-05	NSDHL
			rs4828728	C/A	3	0.0715	0.0179746	7.99e-05	NSDHL
			rs56344265	T/G	3	0.0715	0.0181911	9.659e-05	NSDHL
	Supplement Table 1 Presentation of extended XWAS meta-analysis in COPD and related phenotypes. Results represent all top suggested associations at Pvalue ≤ 10-6 if this level of significance was reached, if there were no associations
	at this level top suggested associations Pvalue ≤ 10-5 are presented (Note: ≤ 10-5 was used for XWAS of all subjects emphysema, females FEV1, FEV1/FVC, and emphysema).													Abbreviations: XWAS X-chromosome association study;
	SNP single nucleotide polymorphism; EA effect allele; OR odds ratio; COPD chronic obstructive pulmonary disease; FEV1 Forced expiratory volume in one second; L liters; FVC forced vital capacity.
