# Supplementary material for: X chromosome associations with chronic obstructive pulmonary disease and related phenotypes: an X chromosome-wide association study
Source: Respir Res. 2023 Feb 1;24:38. doi: 10.1186/s12931-023-02337-1 (PMC9891756; doi:10.1186/s12931-023-02337-1)
Supplement: Supplementary file 3 — Additional file 3: Table S2. XWAS Meta-analysis Top ACE2 Xp22.2 Variants [file 12931_2023_2337_MOESM3_ESM.xlsx]

## Sheet: Supp Table 2 ACE2
	Supplement Table 2: XWAS Meta-analysis Top ACE2 Xp22.2 Variants
	Phenotype	Population	SNP	EA/Other	Studies	OR	95% CI	Pvalue
	COPD	All Subjects	rs2106809	G/A	3	0.9459	(0.88,1.02)	0.1441
		Males	rs233574	T/C	3	0.9356	(0.87,1.01)	0.07589
		Females	rs148408803	T/C	3	1.7104	(1.02,2.87)	0.04175
						Beta	SE	Pvalue
	FEV1, L	All Subjects	rs233575	G/A	3	0.0199	0.00852394	0.01942
		Males	rs233574	T/C	3	0.0286	0.0113896	0.01199
		Females	rs1978124	C/T	3	0.026	0.0123626	0.03515
	FEV1/FVC	All Subjects	rs233575	G/A	3	1.0051	0.00174908	0.003597
		Males	rs233574	T/C	3	1.0055	0.00211066	0.009156
		Females	rs148408803	T/C	3	0.9683	0.0146107	0.0273
	Emphysema	All Subjects	rs41303171	C/T	3	1.1115	0.0494717	0.03235
		Males	rs41303171	C/T	3	1.0908	0.052931	0.1004
		Females	rs4646120	A/G	3	1.053	0.0327739	0.1153
	Supplement Table 2 Top associations in each phenotype and sex strata from meta-analysis for
	variants in ACE2 at Xp22.2.		Abbreviations: XWAS X-chromosome association study; SNP single
	nucleotide polymorphism; EA effect allele; OR odds ratio; COPD chronic obstructive pulmonary
	disease; FEV1 Forced expiratory volume in one second; L liters; FVC forced vital capacity.
