# Supplementary material for: X chromosome associations with chronic obstructive pulmonary disease and related phenotypes: an X chromosome-wide association study
Source: Respir Res. 2023 Feb 1;24:38. doi: 10.1186/s12931-023-02337-1 (PMC9891756; doi:10.1186/s12931-023-02337-1)
Supplement: Supplementary file 4 — Additional file 4: Table S3. Replication Examination Of Associations From Other Studies In This XWAS Meta-analysis [file 12931_2023_2337_MOESM4_ESM.xlsx]

## Sheet: Supp Table 3 Replication
	Supplement Table 3: Replication Examination Of Associations From Other Studies In This XWAS Meta-analysis
		This study's XWAS results						COPD						FEV1, L						FEV1/FVC						Emphysema
			EA/Other					All Subjects		Males		Females		All Subjects		Males		Females		All Subjects		Males		Females		All Subjects		Males		Females
	Original study	SNP		EAF	Studies	Annotated gene	Locus	OR	Pvalue	OR	Pvalue	OR	Pvalue	Beta	Pvalue	Beta	Pvalue	Beta	Pvalue	Beta	Pvalue	Beta	Pvalue	Beta	Pvalue	Beta	Pvalue	Beta	Pvalue	Beta	Pvalue
	Soler Artega 2015	rs7053878	A/T	0.284612	3	CTAG1A	Xq28	1.03	0.3741	1.0365	0.3697	1.017	0.7802	-0.0078	0.3971	-0.0043	0.7232	-0.0182	0.1898	-0.0027	0.1548	-0.0022	0.3316	-0.0043	0.2235	0.0211	0.2307	0.0224	0.2352	0.0195	0.5973
	Shrine 2019	rs2007171	G/A	0.246625	3	WWC3	Xp22.2	1.0227	0.5245	1.0487	0.2603	0.9673	0.607	-0.0012	0.8985	0.0001	0.9948	-0.0027	0.8548	-0.0013	0.5173	-0.0014	0.5585	-0.0012	0.7426	-0.0028	0.8787	-0.0044	0.8243	0.0168	0.671
	Shrine 2019	rs34444245	T/G	0.346397	3	DCAF12L2	Xq25	1.063	0.05468	1.0312	0.4205	1.1486	0.01649	-0.0041	0.6423	-0.0048	0.6811	-0.0054	0.6853	-0.0005	0.7959	0	0.9918	-0.0022	0.5043	-0.0277	0.1002	-0.0347	0.05475	-0.0086	0.8065
	Shrine 2019	rs705859	T/C	0.361045	3	RNU5F-7P	Xp22.2	1.0316	0.3167	1.0151	0.6878	1.0579	0.319	-0.0036	0.6727	-0.0017	0.8825	-0.0071	0.5777	-0.0005	0.7883	0.0002	0.9261	-0.0017	0.6065	-0.0152	0.3492	-0.0301	0.08415	0.0167	0.6216
	Shrine 2019	rs5924560	T/G	0.405994	3	RBBP7*	Xp22.2	1.0196	0.5181	0.997	0.934	1.0687	0.2146	0.0011	0.8926	0.0024	0.8285	-0.0041	0.7393	-0.0003	0.8497	0.0005	0.789	-0.0025	0.4204	0.0167	0.287	0.0087	0.6074	0.0337	0.2985
	Zhao 2020	rs182915372	C/T	0.0148098	2	SLC9A7*	Xp11.3	0.9921	0.9649	1.0125	0.9508	0.862	0.7225	0.0249	0.6017	0.0189	0.7472	0.0246	0.7902	0.0089	0.3728	0.0044	0.6884	0.0288	0.2242	-0.103	0.2096	-0.0941	0.2578	-0.159	0.4829
	Zhao 2020	rs12556310	C/G	0.393853	3	RGN*	Xp11.3	1.0582	0.06347	1.0447	0.2327	1.0852	0.1384	-0.0222	0.008047	-0.0228	0.04019	-0.0127	0.3182	-0.0011	0.5287	-0.0005	0.8041	-0.0024	0.4483	-0.0076	0.6348	-0.0055	0.7479	-0.0035	0.9185
	Zhao 2020	rs35917906	C/T	0.331114	3	RGN	Xp11.3	1.0411	0.1994	1.0303	0.4302	1.0644	0.2694	-0.0184	0.03308	-0.0153	0.1817	-0.0135	0.301	-0.0004	0.8036	0.0002	0.9072	-0.0019	0.5655	-0.0168	0.3111	-0.0103	0.5636	-0.0163	0.6359
	Zhao 2020	rs5953026	A/G	0.386439	3	ZNF157	Xp11.3	1.0992	0.003855	1.0857	0.03553	1.1344	0.03591	-0.0263	0.003375	-0.0279	0.01875	-0.015	0.2803	-0.0023	0.206	-0.0021	0.3495	-0.0031	0.3797	0.0041	0.8131	0.0017	0.9274	0.0237	0.5233
	Zhao 2020	rs142755000	A/G	0.0269315	3	HMGN5+	Xq21.1	1.3794	0.003484	1.4007	0.01533	1.2976	0.164	-0.1343	4.3e-06	-0.1492	0.000191	-0.1046	0.01165	-0.0281	3.355e-06	-0.028	0.000168	-0.0283	0.007067	0.1867	0.000909	0.1713	0.006129	0.2221	0.03953
	Supplement Table 3 Ten X chromosome variants previously discovered in GWAS for lung function were examined for replication in meta-analysis results for the current XWAS from this study of COPD and related phenotypes.																						Bold variant is a top suggested variant in the current XWAS.						*The variant is in the gene
	and intronic. +Annotation in Zhao for rs is to BRWD3. Abbreviations: XWAS X-chromosome association study; SNP single nucleotide polymorphism; EA effect allele; EAF effect allele frequency; OR odds ratio; COPD chronic obstructive pulmonary disease; FEV1 Forced expiratory volume in one second; L liters; FVC forced vital capacity.
